# Supplementary material for: Riboflavin inhibits growth and reduces virulence of Cryptococcus neoformans in vitro by membrane disruption and excessive accumulation of reactive oxygen species and exhibits efficacy against pulmonary cryptococcosis and meningitis
Source: Virulence. 2025 Aug 3;16(1):2543064. doi: 10.1080/21505594.2025.2543064 (PMC12333042; doi:10.1080/21505594.2025.2543064)
Supplement: Table S1.xlsx [file KVIR_A_2543064_SM3916.xlsx]

## Sheet: Sheet1
Gene	Primer Sequence (5’-3’)
GPD1 F	AGTATGACTCCACACATGGTCG
GPD1 R	AGACAAACATCGGAGCATCAGC
CHS3 F	ACCCAGGTCTGGCATTCC
CHS3 R	AGGATCAACATTGGAAGC
CHS4 F	CGGTCTTCAGGCATTGATTT
CHS4 R	TTCGGAGTGAAGTGATGCTG
CHS5 F	GCTTGGATGATCTTCTATATCTG
CHS5 R	TACCTTCATCATGGATGACA
CHS6 F	TTGACCCTTGGCACATCT
CHS6 R	GTTGGCATAAGTATCCTT
CDA1 F	TCGAGCTATTGCTGCTCAGA
CDA1 R	GCTGGTAGATGTCGTGCTCA
CDA2 F	GTAACGAGGTCGTCTTTG
CDA2 R	TGTAGTTGGTGAGCTCGT
CDA3 F	ATGTGGCCGATGCTTTTAAC
CDA3 R	GAAGTGAGAAGGCCTGTTGG
CDA4 F	CGAACTCTCCAAGGTCGAAG
CDA4 R	GCGTCTCCAGTGTCATCAGA
AGS1 F	ATCCTTATCCGTTATTCC
AGS1 R	AGCTGTTCCTCTAGCGAGC
FKS1 F	TGGACTGGTGTTTGGTTCAA
FKS1 R	GTACAAAAGACCGTACTTG
SKN1 F	CTGGACAATGTATGCGGATG
SKN1 R	TCCGCAGTGGGATAATCTTC
KRE6 F	GTCTCGGAAGGCGACTCAT
KRE6 R	TCAACTCATTCTTTGGGAAGG
LAC1 F	TACAACTTTCCCCGACCTC
LAC1 R	GATGGAGAAGGTGAGCGTC
LAC2 F	TGTATGGCGCAAGGGGTTACT
LAC2 R	AGAACACGACTCTCCAAAGC
CAP59F	AACCGAACGAAGAAACCTC
CAP59R	ACCCCAGCACCACACATACTC
URE1F	TCGTATCGGTGAAGTCGTCACT
URE1R	GGACCACGGAATTGCTTCAT
RHO1F	CGACGATGGCAAGACTATCC
RHO1R	CCTAAAGCACCACACAACCCT
PKC1F	GAGGGAGACGAGGAAAAAATC
PKC1R	GTTTGGTGACAAGTGAGGGC
MPK1F	GTATCCTAACGCATCTCCCTTG
MPK1R	GGAAACTTCTGACCTCTTCGAG
